# Supplementary material for: Cophylogenetic analysis suggests cospeciation between the Scorpion Mycoplasma Clade symbionts and their hosts
Source: PLoS One. 2019 Jan 9;14(1):e0209588. doi: 10.1371/journal.pone.0209588 (PMC6326461; doi:10.1371/journal.pone.0209588)
Supplement: S1 Fasta file — (FASTA) [file pone.0209588.s007.fasta]

>P6_Vsmithi_SMC [organism=Scorpion Mycoplasma Clade] [host=Vaejovis smithi] [mol_type=genomic DNA] [note=Mycoplasma-like clade] rpoB gene, partial sequence
GCAAAGACAAGCTGTACCGCTTTTAGAAGCAAGTGCACCTTTAGTAGCTACTGGTGCGGAAGCTGATATAGCGCGCTATTCGGCATCAAATCAAGTTGCTCTTCGTGATGGTAAAGTCATTTACTTAGATTCAGAAATGATTAAAGTTAAAGAAAAAAATAAAATTCGTATTTATTATTTAAGAACATTTGAGCGCTCTAATCAGGGGACAATTATTTCTCAAAAACCAATTGTTAAAGAAGGACAGATAGTTAAAGTAGGAGATCTTTTAACTGATGGCTCTTCTTTTGAAAATGGAGAACTCGCTCTTGGTAAAAATGTTTTAGTTGCATTTACTACTTGAAATGGGTACAACTATGAAGACGCGATTATTATTTCAGAAAGATTAGTTAAAAATGATATTTATACTTCAATTCACATTGAAGAACAAACAGTGCAATTTCGCAAGGCTAAATCAGGCGATGATGAATTAAGTCGCGATTTACCTAATGTTTCTAATTTTGCAAAACGTAACTTGGATGATGCAGGTATTATTCGTGTTGGTTCAGAAGTGCAAGCTGGCGATGTTTTAGTTGGGCGCACTTCACCCAAAAGCGAAGATAATCCAACTCCTGAAGAAAAATTAATTGCTGCTATTTTTTCTCAAAGAGCAAAAAATGTTAAAGATACTTCCTTAAAAGTAAAACATGGTCATGGCGGAACAGTTATTGATGTTCAAGTTTTATCACGTGAAAATGGTGATAAGTTACAAGATGGAATTTCTATGATTGTTAAAGTCTTTATTGCTCAAAAACGCAAAATTAAAGTTGGTGATAAAATGGCGGGCCGTCACGGCAATAAAGGAGTTAT
>B7_Vsmithi_ SMC [organism=Scorpion Mycoplasma Clade] [host=Vaejovis smithi] [mol_type=genomic DNA] [note=Mycoplasma-like clade] rpoB gene, partial sequence
GCAAAGACAAGCTGTACCGCTTTTAGAAGCAAGTGCACCTTTAGTAGCTACTGGTGCGGAAGCTGATATAGCGCGCTATTCGGCATCAAATCAAGTTGCTCTTCGTGATGGTAAAGTCATTTACTTAGATTCAGAAATGATTAAAGTTAAAGAAAAAAATAAAATTCGTATTTATTATTTAAGAACATTTGAGCGCTCTAATCAGGGGACAATTATTTCTCAAAAACCAATTGTTAAAGAAGGACAGATAGTTAAAGTAGGAGATCTTTTAACTGATGGCTCTTCTTTTGAAAATGGAGAACTCGCTCTTGGTAAAAATGTTTTAGTTGCATTTACTACTTGAAATGGGTACAACTATGAAGACGCGATTATTATTTCAGAAAGATTAGTTAAAAATGATATTTATACTTCAATTCACATTGAAGAACAAACAGTGCAATTTCGCAAGGCTAAATCAGGCGATGATGAATTAAGTCGCGATTTACCTAATGTTTCTAATTTTGCAAAACGTAACTTGGATGATGCAGGTATTATTCGTGTTGGTTCAGAAGTGCAAGCTGGCGATGTTTTAGTTGGGCGCACTTCACCCAAAAGCGAAGATAATCCAACTCCTGAAGAAAAATTAATTGCTGCTATTTTTTCTCAAAGAGCAAAAAATGTTAAAGATACTTCCTTAAAAGTAAAACATGGTCATGGCGGAACAGTTATTGATGTTCAAGTTTTATCACGTGAAAATGGTGATAAGTTACAAGATGGAATTTCTATGATTGTTAAAGTCTTTATTGCTCAAAAACGCAAAATTAAAGTTGGTGATAAAATGGCGGGCCGTCACGGCAATAAAGGAGTTAT
>P19_Vsmithi_ SMC [organism=Scorpion Mycoplasma Clade] [host=Vaejovis smithi] [mol_type=genomic DNA] [note=Mycoplasma-like clade] rpoB gene, partial sequence
GCAAAGACAAGCTGTACCGCTTTTAGAAGCAAGTGCACCTTTAGTAGCTACTGGTGCGGAAGCTGATATAGCGCGCTATTCGGCATCAAATCAAGTTGCTCTTCGTGATGGTAAAGTCATTTACTTAGATTCAGAAATGATTAAAGTTAAAGAAAAAAATAAAATTCGTATTTATTATTTAAGAACATTTGAGCGCTCTAATCAGGGGACAATTATTTCTCAAAAACCAATTGTTAAAGAAGGACAGATAGTTAAAGTAGGAGATCTTTTAACTGATGGCTCTTCCTTTGAAAATGGAGAACTCGCTCTTGGTAAAAATGTTTTAGTTGCATTTACTACTTGAAATGGGTACAACTATGAAGACGCGATTATTATTTCAGAAAGATTAGTTAAAAATGATATTTATACTTCAATTCACATTGAAGAACAAACAGTGCAATTTCGCAAGGCTAAATCAGGCGATGATGAATTAAGTCGCGATTTACCTAATGTTTCTAATTTTGCAAAACGTAACTTGGATGATGCAGGTATTATTCGTGTTGGTTCAGAAGTGCAAGCTGGCGATGTTTTAGTTGGGCGCACTTCACCCAAAAGCGAAGATAATCCAACTCCTGAAGAAAAATTAATTGCTGCTATTTTTTCTCAAAGAGCAAAAAATGTTAAAGATACTTCCTTAAAAGTAAAACATGGTCATGGCGGAACAGTTATTGATGTTCAAGTTTTATCACGTGAAAATGGTGATAAGTTACAAGATGGAATTTCTATGATTGTTAAAGTCTTTATTGCTCAAAAACGCAAAATTAAAGTTGGTGATAAAATGGCGGGCCGTCACGGCAATAAAGGAGTTAT
>P4_Mpunctatus_ SMC [organism=Scorpion Mycoplasma Clade] [host=Mexomexovis aff punctatus] [mol_type=genomic DNA] [note=Mycoplasma-like clade] rpoB gene, partial sequence
GCAACGCCAAGCAGTCCCGCTATTAGAGTCTCAAGCTCCTTGAGTGGCGACGGGTGCGGAAGCCGATATTGCTCGTTATTCGGCTTCTAACCAAGTAGCTCTTCAAGCTGGTAAAGTCACTTATGTTGATTCTAATATGATTAAAATTAAAGAGAAAAGTAAAACACGTACTTATCCTTTGCGGACTTTTGAACGTTCTAATCAAGGAACAATTATTTCCCAGAAACCATTAGTTAAAATTAACCAAGAAGTTCAAACTGGTGATTTATTGACCGATGCCTCTTCTTTTGAAAATGGTGAATTAGCCTTAGGAAAAAATGTGCTCGTAGCTTTTACAACGTGAAATGGGTATAACTACGAAGATGCGATTATTATTTCTGAACGTTTAGTTCGTGAGGATGTTTATACTTCTATTCACATTGAAGAACAAACGATTCAATTTCGTAAAGCTAAATCTGGCGATGATGAATTAAGTCGTGATTTACCGAATGTTTCTAATTTTGCCAAACGAAATCTAGATGACTCGGGTGTCATTCGAGTGGGTTCTGAAGTTCAAGCTGGCGATATTTTAGTTGGACGCACATCACCCAAAAGCGAAGATAATCCCACACCGGAGGAAAAATTGATTGCGGCAATTTTTTCTCAAAGAGCCAAAAATGTCAAAGATACTTCTTTAAAAGTTAAACATGGTCACGGAGGAACTGTAATTGATGTGCAAATTTTATCCCGTGAAAATGGCGATAAATTACAAGATGGCATTTCAATGATTGTGAAAGTGTTTATTGCCCAAAAACGTAAAATTAAAGTCGGCGATAAAATGGCAGGACGTCACGGAAACAAAGGTGTAAT
>AP5_Vsmithi_SG1 [organism=Scorpion Group 1] [host=Vaejovis smithi] [mol_type=genomic DNA] [note=Scorpion Group 1] rpoB gene, partial sequence
GCAACGTCAAGCAGTGCCGCTTTTAAAAGCAGAAGTGCCATTAATTGCAACCGGAATTGAACATAAAATTGCTACCGATTCAAATGTAGCAATCGTTGCTGAAGAAGATGGTAAAGTTGTATATGTTGACGCAAATGAAATGGTTGTCGAATATGCCTCAGATAAAAAAAGAAAAGTAACAATTCCATTGTCTGTTTTTCAAAAAACAAACCACAACACATGTAAAACACACGTTCCGCTCTTAACCATTAATGATAAATTTAAAAAAGGTCAAGTTTTAGCTGACGGACAAGCCATGAAAGATGGTGAATTAGCTTTAGGCAGAAATGTTTTAGTTGGATTTTGTACATGATATGGTTATAACTTTGAGGATGCGATCATTATTTCTGAAAGAATCGCTAAAGATGATGTCTTTACATCGCTTCATATTGAAGAATTTGTAGTAGAAGCTAGAATTACAAATCAAGGTCACGAAGAAATAACAAGGGATATTTTAAATGTTAGCGAAAGTCATTTAAAATATTTAGACAGCGATGGGATAATTATTCCAGGAGCAAGAGTTCATTCAGGTGATATTTTAGTTGGGAAAGTAACTCCAAGAGAGGAAATTTCTTCAACCCCTGAAGATAAATTATTACAAGTTATTTTTGGTGAAAAAAGTAGACATTTTAAGGACAGTTCTTTAAGAGTTCCGGTTGGATCTGGGGGAATTGTTGTTGATGTTAAAAGATTTTTAAAACAAAAAAAAGATAATTTGCCTTCAGATGTTTCTGAAATGATAAAAGTTTATATTCTGCAAAAAAGAAAACTTCAAGCTGGAGATAAAATGTCTGGAAGACACGGAAACAAAGGAGTT
>AP6_Vsmithi_SG1  [organism=Scorpion Group 1] [host=Vaejovis smithi] [mol_type=genomic DNA] [note=Scorpion Group 1] rpoB gene, partial sequence
GCAACGTCAAGCAGTGCCGCTTTTAAAAGCAGAAGTGCCATTAATTGCAACCGGAATTGAACATAAAATTGCTACCGATTCAAATGTAGCAATCGTTGCTGAAGAAGATGGTAAAGTTGTATATGTTGACGCAAATGAAATGGTTGTCGAATATGCCTCAGATAAAAAAAGAAAAGTAACAATTCCATTGTCTGTTTTTCAAAAAACAAACCACAACACATGTAAAACACACGTTCCGCTCTTAACCATTAATGATAAATTTAAAAAAGGTCAAGTTTTAGCTGACGGACAAGCCATGAAAGATGGTGAATTAGCTTTAGGCAGAAATGTTTTAGTTGGATTTTGTACATGATATGGTTATAACTTTGAGGATGCGATCATTATTTCTGAAAGAATCGCTAAAGATGATGTCTTTACATCGCTTCATATTGAAGAATTTGTAGTAGAAGCTAGAATTACAAATCAAGGTCACGAAGAAATAACAAGGGATATTTTAAATGTTAGCGAAAGTCATTTAAAATATTTAGACAGCGATGGGATAATTATTCCAGGAGCAAGAGTTCATTCAGGTGATATTTTAGTTGGGAAAGTAACTCCAAGAGAGGAAATTTCTTCAACCCCTGAAGATAAATTATTACAAGTTATTTTTGGTGAAAAAAGTAGACATTTTAAGGACAGTTCTTTAAGAGTTCCGGTTGGATCTGGGGGAATTGTTGTTGATGTTAAAAGATTTTTAAAACAAAAAAAAGATAATTTGCCTTCAGATGTTTCTGAAATGATAAAAGTTTATATTCTGCAAAAAAGAAAACTTCAAGCTGGAGATAAAATGTCTGGAAGACACGGAAACAAAGGAGTT
>P20_Mpunctatus_SG1 [organism=Scorpion Group 1] [host=Mesomexovis aff punctatus] [mol_type=genomic DNA] [note=Scorpion Group 1] rpoB gene, partial sequence
CAACGTCAAGCAGTGCCGCTTTTAAAAGCAGAAGCGCCATTAATTGCAACCGGAATTGAACATAAAATTGCTACCGATTCAAATGTAGCAATCGTTGCTGAAGAAGATGGTAAAGTTGTATATGTTGACGCAAATGAAATGGTTGTCGAATACGCATCAGATAAAAAAAGAAAAGTAACAATTCCATTGTCTGTTTTTCAAAAAACAAACCACAACACATGTAAAACACACGTTCCGCTCTTAACCATTAATGATAAATTTAAAAAAGGTCAAGTTTTAGCTGACGGACAAGCCATGAAAGATGGTGAATTAGCTTTAGGCAGAAATGTTTTAGTTGGATTTTGTACATGATATGGTTATAACTTTGAGGATGCGATCATTATTTCTGAAAGAATCGCTAAAGATGATGTCTTTACATCGCTTCATATTGAAGAATTTGTAGTAGAAGCTAGAATTACAAATCAAGGTCACGAAGAAATAACAAGGGATATTTTAAATGTTAGCGAAAGTCATTTAAAATATTTAGACAGCGATGGGATAATTATTCCAGGAGCAAGAGTTCATTCAGGTGATATTTTAGTTGGGAAAGTAACTCCAAGAGAGGAAATTTCTTCAACCCCTGAAGATAAATTATTACAAGTTATTTTTGGTGAAAAAAGTAGACATTTTAAGGACAGTTCTTTAAGAGTTCCGGTTGGATCTGGGGGAATTGTTGTTGATGTTAAAAGATTTTTAAAACAAAAAAAAGATAATTTGCCTTCAGATGTTTCTGAAATGATAAAAGTTTATATTCTGCAAAAAAGAAAACTTCAAGCTGGAGATAAAATGTCTGGAAGACACGGGAACAAAGGAGTT
